# Supplementary material for: Field testing an “acoustic lighthouse”: Combined acoustic and visual cues provide a multimodal solution that reduces avian collision risk with tall human-made structures
Source: PLoS One. 2021 Apr 28;16(4):e0249826. doi: 10.1371/journal.pone.0249826 (PMC8081207; doi:10.1371/journal.pone.0249826)
Supplement: S1 Appendix — Raw data on bird activity and flight classification around towers. (XLSX) [file pone.0249826.s015.xlsx]

## Sheet: Metadata
Variable Name	Description
site	Tower location at which data were collected
date	Date on which data were collected during fall 2019
treatment	sound treatment conditions (4-6 kHz white noise, 6-8 kHz white noise, or control (no sound))
timeofday	early or late morning
effort	sampling effort in minutes
interactions	number of detected birds within 500 m of tower
tracked_interactions	number of detected birds categorized as "at-risk" for subsequent analysis
interaction rate	number of detected birds per minute

## Sheet: Bird activity
site	date	treatment	timeofday	effort	interactions	tracked_interactions	interaction_rate
dea	2019-09-23	6-8kHz	early	30	0	0	0
dea	2019-09-23	6-8kHz	late	30	1	1	0.0333333
dea	2019-09-23	control	early	30	12	5	0.4
dea	2019-09-23	control	late	30	8	0	0.266667
vsp	2019-09-23	6-8kHz	early	30	81	2	2.7
vsp	2019-09-23	6-8kHz	late	30	92	11	3.06667
vsp	2019-09-23	control	early	30	88	5	2.93333
vsp	2019-09-23	control	late	30	90	4	3
dea	2019-09-24	4-6kHz	early	30	2	0	0.0666667
dea	2019-09-24	4-6kHz	late	30	12	4	0.4
dea	2019-09-24	control	early	30	3	2	0.1
dea	2019-09-24	control	late	30	45	4	1.5
vsp	2019-09-24	4-6kHz	early	30	85	9	2.83333
vsp	2019-09-24	4-6kHz	late	30	59	4	1.96667
vsp	2019-09-24	control	early	30	55	4	1.83333
dea	2019-09-30	4-6kHz	early	30	12	2	0.4
dea	2019-09-30	4-6kHz	late	30	13	1	0.433333
dea	2019-09-30	control	early	30	8	1	0.266667
dea	2019-09-30	control	late	30	7	0	0.233333
vsp	2019-09-30	4-6kHz	early	30	85	6	2.83333
vsp	2019-09-30	control	early	30	109	4	3.63333
dea	2019-10-01	6-8kHz	early	30	5	1	0.166667
dea	2019-10-01	control	early	30	2	1	0.0666667
vsp	2019-10-01	6-8kHz	early	30	89	10	2.96667
vsp	2019-10-01	control	early	30	106	6	3.53333
dea	2019-11-03	4-6kHz	early	30	15	6	0.5
dea	2019-11-03	4-6kHz	late	30	8	0	0.266667
dea	2019-11-03	control	early	30	19	2	0.633333
dea	2019-11-03	control	late	30	14	1	0.466667
vsp	2019-11-03	4-6kHz	early	30	55	7	1.83333
vsp	2019-11-03	4-6kHz	late	30	80	5	2.66667
vsp	2019-11-03	control	early	30	88	6	2.93333
vsp	2019-11-03	control	late	30	66	5	2.2
dea	2019-11-04	6-8kHz	early	30	3	2	0.1
dea	2019-11-04	control	early	30	29	6	0.966667
vsp	2019-11-04	6-8kHz	early	30	55	8	1.83333
vsp	2019-11-04	control	early	30	84	10	2.8
