# Supplementary material for: Field testing an “acoustic lighthouse”: Combined acoustic and visual cues provide a multimodal solution that reduces avian collision risk with tall human-made structures
Source: PLoS One. 2021 Apr 28;16(4):e0249826. doi: 10.1371/journal.pone.0249826 (PMC8081207; doi:10.1371/journal.pone.0249826)
Supplement: S2 Appendix — Measures of flight behavior derived from reconstructed positional data of all “at-risk” bird flights around towers. (XLSX) [file pone.0249826.s016.xlsx]

## Sheet: Metadata
Variable Name	Description
site	Tower location at which data were collected
date	Date on which data were collected during fall 2019
treatment	sound treatment conditions (4-6 kHz white noise, 6-8 kHz white noise, or control (no sound))
timeofday	early or late morning
bird	individual bird detected, numbered chronologically per timeofday period
bird_size	size of bird (small or large)
bird_group	single or flock of any size
med_dist	the overall median distance of the bird from the tower
med_vel	the overall median velocity of the bird's flight
med_tower_angle	the overall median angle of displacement of the bird's flight trajectory relative to the tower
change_med_dist	the change in the median distance of the bird from the tower between the early and later half of the flight
change_med_vel	the change in the median velocity of the bird's flight between the early and later half of the flight
change_med_tower_angle	the change in the median angle of displacement between the bird's trajectory and the tower between the early and later half of the flight

## Sheet: Flight metrics
site	date	treatment	timeofday	bird	bird_size	bird_group	med_dist	med_vel	med_tower_angle	change_med_dist	change_med_vel	change_med_tower_angle
DEA	92319	control	early	1	large	single	9.47825	7.29358	31.8495	-15.4923	-2.99087	46.9411
DEA	92319	control	early	2	large	single	14.5616	7.25539	39.2945	-7.4058	1.72273	46.9898
DEA	92319	control	early	3	large	single	15.1532	7.05018	93.2901	-1.21591	1.83036	65.8489
DEA	92319	control	early	4	large	single	15.6569	4.92175	60.1607	-5.47821	1.16614	67.4121
DEA	92319	control	early	5	large	single	25.5318	13.7858	58.8469	-4.57082	-0.958928	-136.625
DEA	92319	6-8kHz	late	1	small	single	18.7316	10.2787	75.2336	-3.44129	3.13418	81.6405
DEA	92419	control	early	1	small	single	20.0588	6.21299	87.8403	-0.513059	1.3784	28.7602
DEA	92419	control	early	2	large	single	29.9719	5.4962	76.7113	-1.9229	2.06923	-27.7146
DEA	92419	4-6kHz	late	1	small	single	27.5042	9.14354	64.2438	-10.7628	4.06775	4.37355
DEA	92419	4-6kHz	late	2	large	flock	25.9388	6.64279	44.0995	-13.3465	0.549915	67.2724
DEA	92419	4-6kHz	late	3	large	single	24.6291	5.24149	82.1123	0.791554	-2.11645	60.4822
DEA	92419	4-6kHz	late	4	small	flock	19.0568	4.08969	106.645	2.35242	-0.399069	40.1797
DEA	92419	control	late	1	large	single	28.2113	9.21921	14.7239	-17.3346	1.32088	51.5603
DEA	92419	control	late	2	small	single	16.5336	6.29955	95.9919	0.903332	0.329579	30.0723
DEA	92419	control	late	3	small	flock	14.5202	11.4761	61.9077	-7.15589	0.543551	13.9389
DEA	92419	control	late	4	small	flock	14.2832	10.7135	84.8526	-1.12587	2.69492	44.7977
DEA	93019	4-6kHz	early	1	large	single	37.4889	2.76219	58.4699	-2.11832	-2.63879	80.3206
DEA	93019	4-6kHz	early	2	small	single	21.3559	3.48709	67.5999	-4.5179	1.06235	33.3577
DEA	93019	control	early	1	small	single	45.4128	5.4773	86.9595	3.2228	3.8552	75.2084
DEA	93019	4-6kHz	late	1	large	single	27.8814	5.49533	65.9318	-5.1189	0.910582	19.2603
DEA	100119	6-8kHz	early	1	small	single	39.5399	11.7483	21.0923	-24.0551	2.67805	26.7086
DEA	100119	control	early	1	small	single	11.1198	2.31268	68.5368	-2.14482	-0.724119	-13.7877
DEA	110319	4-6kHz	early	1	small	single	45.3083	11.4709	55.0217	-5.40921	-0.0947823	-15.6004
DEA	110319	4-6kHz	early	2	large	single	37.6895	13.4953	29.0958	-19.0941	1.42604	46.6014
DEA	110319	4-6kHz	early	3	large	single	30.6017	6.18189	87.8226	-3.98911	3.45285	7.32312
DEA	110319	4-6kHz	early	4	small	flock	56.679	5.06366	101.33	2.77694	0.866419	0.657962
DEA	110319	4-6kHz	early	5	small	flock	59.0235	4.76514	54.1708	-23.85	-0.819471	34.8412
DEA	110319	4-6kHz	early	6	large	single	52.6556	6.79367	65.6349	-9.1373	-3.5202	30.5413
DEA	110319	control	early	1	large	single	57.4157	18.4769	12.1576	-37.6517	12.5368	7.73404
DEA	110319	control	early	2	large	single	65.6531	14.9838	39.2869	-27.804	-3.89043	14.2795
DEA	110319	control	late	1	small	flock	31.1843	12.4839	25.0406	-27.6092	2.36174	65.9577
DEA	110419	6-8kHz	early	1	small	flock	54.6057	21.6293	71.5363	-19.4838	8.42049	24.6403
DEA	110419	6-8kHz	early	2	small	single	63.9751	14.038	52.1629	-11.7355	5.33365	-25.596
DEA	110419	control	early	1	small	single	24.6102	11.5313	30.3734	-17.8489	0.235901	0.292181
DEA	110419	control	early	2	large	single	57.8996	17.9396	84.5764	-7.90382	4.9747	-12.8463
DEA	110419	control	early	3	large	flock	35.8848	12.0937	6.23318	-21.9988	14.778	7.74757
DEA	110419	control	early	4	small	single	45.5035	7.84429	75.6203	-0.98472	0.175561	30.6792
DEA	110419	control	early	5	large	single	8.54239	11.9055	39.0343	-3.67911	4.2141	19.5933
DEA	110419	control	early	6	small	flock	33.1956	8.79765	42.666	-19.1811	1.3105	34.4323
VSP	92319	6-8kHz	early	1	large	single	25.6415	6.94434	33.7976	-12.0103	1.74807	51.7252
VSP	92319	6-8kHz	early	2	large	single	45.172	4.20173	57.6483	-14.6094	1.17123	7.36953
VSP	92319	control	early	1	large	single	23.9656	6.26638	33.1387	-15.1051	3.47268	-9.44571
VSP	92319	control	early	2	large	single	26.3573	6.55053	52.2376	-14.6918	1.41975	-0.76538
VSP	92319	control	early	3	large	single	20.048	8.44949	74.0607	-6.24204	0.404562	37.4156
VSP	92319	control	early	4	large	single	27.9693	7.50125	69.8424	-4.34779	1.88264	-4.7618
VSP	92319	control	early	5	large	single	15.3451	7.98682	21.2837	-12.4436	2.30616	39.5584
VSP	92319	6-8kHz	late	1	small	single	26.9248	10.1059	53.9347	-10.336	3.44716	86.7035
VSP	92319	6-8kHz	late	2	small	single	19.9408	9.9123	66.2448	-4.77734	0.109205	102.112
VSP	92319	6-8kHz	late	3	small	single	19.7408	9.04018	49.9873	-13.5391	1.77313	53.5332
VSP	92319	6-8kHz	late	4	large	single	29.0932	4.21058	36.9699	-14.0408	1.45243	38.2238
VSP	92319	6-8kHz	late	5	large	single	15.2848	7.37707	92.4602	1.54432	-3.46602	-34.046
VSP	92319	6-8kHz	late	6	large	single	24.024	10.9798	85.1943	-2.21067	-3.30682	37.4639
VSP	92319	6-8kHz	late	7	large	single	18.2351	8.48417	29.1103	-11.3704	5.93738	120.332
VSP	92319	6-8kHz	late	8	small	single	26.1972	7.61136	92.5196	0.425971	-0.164091	26.9055
VSP	92319	6-8kHz	late	9	large	single	28.8486	5.14745	98.9699	1.04093	1.89205	45.281
VSP	92319	6-8kHz	late	10	large	single	37.6035	4.86082	85.0355	-0.769089	-0.810644	20.2535
VSP	92319	6-8kHz	late	11	small	single	20.9085	13.4552	8.45865	-19.0068	3.1905	30.5346
VSP	92319	control	late	1	large	single	20.2444	8.24551	65.174	-3.91279	4.90239	85.4659
VSP	92319	control	late	2	large	single	30.1288	8.75916	46.3036	-11.2818	3.61036	60.0659
VSP	92319	control	late	3	large	single	31.948	7.301	63.7818	-8.93205	2.14732	37.9561
VSP	92319	control	late	4	large	single	43.3406	5.41596	64.3724	-5.98998	0.560763	36.7201
VSP	92419	4-6kHz	early	1	large	flock	25.9	6.55004	79.089	-6.83732	-0.0747458	40.3183
VSP	92419	4-6kHz	early	2	small	flock	19.7742	6.74818	83.9956	-1.85074	0.610568	24.4207
VSP	92419	4-6kHz	early	3	small	flock	17.8911	6.88086	78.0684	-3.48799	-0.423371	69.2154
VSP	92419	4-6kHz	early	4	large	single	32.9083	3.26474	65.4004	-4.47326	1.39799	24.5664
VSP	92419	4-6kHz	early	5	large	single	32.4374	3.29244	69.9987	-4.95	1.66191	-6.65711
VSP	92419	4-6kHz	early	6	large	flock	25.0005	4.37759	60.216	-7.6859	0.282156	30.6801
VSP	92419	4-6kHz	early	7	large	single	27.7545	5.20343	74.7433	-2.58259	1.55655	-5.83315
VSP	92419	4-6kHz	early	8	large	single	31.946	2.99601	73.7676	-3.61296	-0.640796	53.7934
VSP	92419	4-6kHz	early	9	small	single	28.5826	5.29245	75.3538	-2.5886	1.58612	-2.75942
VSP	92419	control	early	1	large	single	37.6966	2.87905	62.2588	-4.62841	1.35263	14.3145
VSP	92419	control	early	2	large	single	14.7577	8.8523	56.9866	-7.23797	1.30814	43.8879
VSP	92419	control	early	3	small	single	14.9085	8.61277	19.6661	-11.723	1.38704	-14.6916
VSP	92419	control	early	4	large	single	15.1873	6.72298	30.0555	-13.4334	2.26503	45.5472
VSP	92419	4-6kHz	late	1	large	single	20.8922	5.03989	71.3216	-5.61409	-2.53434	38.5928
VSP	92419	4-6kHz	late	2	large	single	24.6335	5.41063	73.2205	-3.9345	-0.154392	-4.46576
VSP	92419	4-6kHz	late	3	large	single	21.7292	7.05567	17.7455	-14.7985	4.58702	13.1835
VSP	92419	4-6kHz	late	4	large	flock	26.9368	4.81849	71.3506	-4.45486	0.465377	-6.94873
VSP	93019	4-6kHz	early	1	small	flock	37.4407	5.50373	72.577	-6.18547	2.22503	24.6991
VSP	93019	4-6kHz	early	2	large	single	38.8326	9.20513	72.035	-7.6474	3.47919	18.3238
VSP	93019	4-6kHz	early	3	small	flock	26.5976	12.4425	72.226	-9.30516	3.64467	47.6151
VSP	93019	4-6kHz	early	4	small	single	41.3843	7.26466	78.2252	-5.44511	-0.101439	33.4727
VSP	93019	4-6kHz	early	5	large	single	42.3728	3.75554	57.2081	-8.48728	1.39919	10.8464
VSP	93019	4-6kHz	early	6	large	single	45.7668	4.09178	74.8329	-5.18334	1.57247	0.530925
VSP	93019	control	early	1	large	single	18.2329	7.14206	96.8011	0.0647771	-0.921808	53.8701
VSP	93019	control	early	2	large	single	17.3545	7.25005	68.1061	-5.48703	1.27713	32.3877
VSP	93019	control	early	3	small	single	29.5169	8.64941	67.0971	-13.4401	4.4146	21.5061
VSP	93019	control	early	4	small	single	36.7683	10.1735	71.3255	-4.94942	3.69759	47.5534
VSP	100119	6-8kHz	early	1	small	flock	23.9331	7.46531	41.0611	-10.409	2.40155	36.1547
VSP	100119	6-8kHz	early	2	large	flock	22.4147	7.92519	102.646	3.49899	-1.00386	29.0013
VSP	100119	6-8kHz	early	3	large	single	19.8645	8.44478	91.6791	1.0431	-0.616976	31.7128
VSP	100119	6-8kHz	early	4	large	single	28.0914	6.70413	98.0205	3.34781	-1.2065	16.931
VSP	100119	6-8kHz	early	5	large	single	18.9131	7.45872	105.356	2.96055	-1.25834	40.6958
VSP	100119	6-8kHz	early	6	small	single	36.3818	2.67543	88.3625	-0.915466	0.177015	24.0736
VSP	100119	6-8kHz	early	7	large	single	14.3942	9.84869	104.624	2.64369	-0.887037	72.7312
VSP	100119	6-8kHz	early	8	small	single	28.2612	2.95805	52.5196	-15.407	2.15122	30.3447
VSP	100119	6-8kHz	early	9	large	single	32.0823	3.15627	63.2274	-12.6188	2.22416	18.6392
VSP	100119	6-8kHz	early	10	large	single	33.1969	3.51523	50.5212	-5.17712	1.65523	44.839
VSP	100119	control	early	1	small	single	19.3326	7.95159	64.8276	-7.31117	2.49697	26.8989
VSP	100119	control	early	2	large	single	38.2862	5.31855	85.2527	-1.76144	1.64478	3.3125
VSP	100119	control	early	3	small	single	34.0507	6.77795	84.6541	-2.95235	1.69581	20.6884
VSP	100119	control	early	4	small	single	33.9267	2.00863	62.7736	-10.2104	0.37531	2.24598
VSP	100119	control	early	5	large	single	28.6329	3.40095	73.4725	-14.8763	1.01384	28.743
VSP	100119	control	early	6	large	single	37.8596	1.92815	36.5821	-8.9956	0.778663	14.6029
VSP	110319	4-6kHz	early	1	large	flock	39.4682	4.70085	85.0202	-6.62588	0.757786	49.9534
VSP	110319	4-6kHz	early	2	large	single	45.6084	6.58966	77.376	-8.20169	1.19783	14.7903
VSP	110319	4-6kHz	early	3	large	flock	22.1751	4.55475	37.3446	-20.7101	-0.304566	104.786
VSP	110319	4-6kHz	early	4	large	single	45.674	7.33035	39.9495	-16.8598	5.48583	24.4276
VSP	110319	4-6kHz	early	5	small	flock	42.7463	5.43134	87.9431	-1.9574	-3.37461	45.1529
VSP	110319	4-6kHz	early	6	large	single	40.5908	7.02284	64.3658	-12.2723	0.0741292	25.3201
VSP	110319	4-6kHz	early	7	large	single	47.828	4.34844	93.1423	1.68427	-1.45442	31.7143
VSP	110319	control	early	1	large	single	50.371	5.0705	62.1096	-20.5143	2.80123	19.0256
VSP	110319	control	early	2	large	single	40.1418	4.92571	34.2454	-14.3827	1.18342	69.2634
VSP	110319	control	early	3	small	single	22.326	10.6703	25.0493	-15.5454	5.99437	29.6534
VSP	110319	control	early	4	large	single	41.3689	5.03957	70.8999	-11.0183	1.03408	32.7501
VSP	110319	control	early	5	large	single	44.306	5.17688	71.9723	-7.95155	1.82115	2.64984
VSP	110319	control	early	6	large	single	39.6054	6.20382	58.8014	-13.0952	1.9154	8.94309
VSP	110319	4-6kHz	late	1	large	single	33.0883	5.13229	82.0188	-2.22358	0.871563	31.3394
VSP	110319	4-6kHz	late	2	large	single	50.4395	6.43685	74.2459	-10.7323	-3.1513	-31.7113
VSP	110319	4-6kHz	late	3	large	single	25.9064	7.64655	58.0265	-8.43282	0.149842	58.2462
VSP	110319	4-6kHz	late	4	large	single	44.8397	5.48092	73.6733	-5.82312	-1.21681	69.0799
VSP	110319	4-6kHz	late	5	large	single	50.4542	7.21234	48.8753	-16.5309	2.05034	55.0656
VSP	110319	control	late	1	large	single	36.9174	6.90781	55.6589	-14.8178	2.4659	29.0884
VSP	110319	control	late	2	small	flock	23.4443	9.77819	36.3919	-15.7932	1.36217	18.5143
VSP	110319	control	late	3	large	single	34.3593	4.38277	51.7027	-17.6882	1.4464	27.1547
VSP	110319	control	late	4	large	single	58.2552	13.4305	65.8737	-12.06	4.73768	-24.646
VSP	110319	control	late	5	large	single	52.9104	7.89684	71.3462	-12.6012	5.44629	12.3771
VSP	110419	6-8kHz	early	1	large	single	16.1925	10.3399	68.0657	-6.11173	1.98768	55.1668
VSP	110419	6-8kHz	early	2	large	single	49.8343	6.14721	56.6109	-5.8797	1.20877	38.2311
VSP	110419	6-8kHz	early	3	large	single	20.5409	8.66142	84.2039	-1.29106	0.25164	39.5727
VSP	110419	6-8kHz	early	4	large	single	17.4743	11.8663	89.6119	-0.380968	-0.49772	45.0204
VSP	110419	6-8kHz	early	5	small	single	38.4661	5.54608	80.729	-4.58338	0.761509	-9.22183
VSP	110419	6-8kHz	early	6	large	single	54.726	6.07881	71.6335	-4.56475	0.996641	9.32049
VSP	110419	6-8kHz	early	7	large	flock	31.8819	8.06878	97.9434	3.19275	0.768174	24.2226
VSP	110419	6-8kHz	early	8	large	flock	39.0089	3.11822	71.7307	-5.0973	0.216283	16.3012
VSP	110419	control	early	1	small	single	29.9841	3.44873	4.3676	-18.0622	2.50603	0.815815
VSP	110419	control	early	2	large	single	46.7745	4.54281	61.1366	-11.4147	0.0436305	15.1284
VSP	110419	control	early	3	large	flock	23.3965	8.19263	51.9013	-9.76931	4.00269	78.1538
VSP	110419	control	early	4	large	flock	28.7144	6.60945	52.3352	-15.9885	1.79125	15.7887
VSP	110419	control	early	5	large	single	43.4401	4.59614	26.8012	-19.2964	2.8639	35.3732
VSP	110419	control	early	6	large	flock	46.0954	8.07409	74.9323	-5.80963	3.39634	9.10971
VSP	110419	control	early	7	small	flock	27.6565	5.78328	44.3964	-9.49295	2.30879	26.8687
VSP	110419	control	early	8	large	flock	27.6974	6.82366	66.7807	-8.71429	0.656495	19.0657
VSP	110419	control	early	9	small	single	6.36821	1.59445	48.9353	-4.10257	0.233524	38.4012
VSP	110419	control	early	10	small	single	35.1074	3.45777	19.4011	-19.9253	5.75389	7.23459
